# Supplementary material for: Thalamic Foxp2 regulates output connectivity and sensory-motor impairments in a model of Huntington’s Disease
Source: Cell Mol Life Sci. 2023 Nov 21;80(12):367. doi: 10.1007/s00018-023-05015-z (PMC10663254; doi:10.1007/s00018-023-05015-z)
Supplement: Supplementary file 2 — Supplementary file2 (XLSX 64 KB) [file 18_2023_5015_MOESM2_ESM.xlsx]

## Sheet: Figure 1
PANEL B
Parameter
Rabies virus pre-synaptic inputs quantification	Genotype	Mean	SEM	Nº animals	Is distribution (Shapiro-Wilk) normal?	Statistical test	Row data of the statistical test	p Values
6-week-old Motor cortex	wt	64.86	11.86	8	0.96, P = 0.78. YES	Unpaired t-test	t=1,154, df=12	WT vs R6/1. p=0.27
	R6/1	46.51	9.187	6
6-week-old Thalamus	wt	50.77	9.568	6	0.91, P = 0.33. YES	Unpaired t-test	t=0,8638, df=8	WT vs R6/1. p=0.412
	R6/1	40.29	2.506	4
12-week-old Motor cortex	wt	33.74	9.324	6	0.95, P = 0.67. YES	Unpaired t-test	t=2.577, df=9	WT vs R6/1. p=0.0299
	R6/1	6.905	1.662	5
12-week-old Thalamus	wt	17.27	3.72	5	0.95, P = 0.703. YES	Unpaired t-test	t=2.330, df=9	WT vs R6/1. p=0.0448
	R6/1	8.089	1.928	6
Parameter (all mice at 12 weeks of age)		Mean WT	SEM WT	Mean R6/1	SEM R6/1	Is distribution (Shapiro-Wilk) normal?	Test	P-value
Up state duration PANEL H left		0.5464	0.06909	0.773	0.06569	Yes	Unpaired t-test	0.0448
Firing rate up state PANEL H right		0.9944	0.1369	0.5996	0.06883	Yes	Unpaired t-test	0.0328
PSD PANEL I	8-12 Hz	0.001368	0.0003507	0.003173	0.0005887	Yes	Unpaired t-test	0.03
	12-30 Hz	0.0004586	0.0001304	0.001175	0.0001949	Yes	Unpaired t-test	0.0157
	30-60 Hz	0.0001018	2.13e-05	0.0001686	3.646e-05	Yes	Unpaired t-test	0.1523
	60-100 Hz	1.88e-05	4.224e-06	1.64e-05	1.47e-06	Yes	Unpaired t-test	0.6061
Curve area PANEL K left	40 µA	0.8451	0.1167	2.26	0.7724	Yes	Unpaired t-test	0.12
	80 µA	1.671	0.4371	6.132	2.074	Yes	Unpaired t-test	0.08
	120 µA	2.634	0.7367	8.185	2.129	Yes	Unpaired t-test	0.0488
	160 µA	4.106	1.056	10.12	1.819	Yes	Unpaired t-test	0.0288
	200 µA	5.666	1.67	11.86	2.196	Yes	Unpaired t-test	0.0659
	240 µA	6.018	1.632	13.85	2.495	Yes	Unpaired t-test	0.0391
	280 µA	7.084	1.97	15.02	2.721	Yes	Unpaired t-test	0.0561
	320 µA	7.008	1.965	15.3	3.236	Yes	Unpaired t-test	0.0711
Peak amplitude PANEL K right	40 µA	83.43	11.47	156.4	58.65	Yes	Unpaired t-test	0.2677
	80 µA	172.4	32.64	380.2	110.6	Yes	Unpaired t-test	0.1214
	120 µA	247.4	43.52	515.5	119.1	Yes	Unpaired t-test	0.079
	160 µA	356.7	46.39	634.9	137.1	Yes	Unpaired t-test	0.1029
	200 µA	457.3	72.16	722.1	146.9	Yes	Unpaired t-test	0.1568
	240 µA	485.8	82.37	835.2	181.3	Yes	Unpaired t-test	0.1299
	280 µA	595.8	100.7	906.2	200.7	Yes	Unpaired t-test	0.216
	320 µA	633	85.8	929.4	215.5	Yes	Unpaired t-test	0.2485

## Sheet: Figure 2
PANEL A
Foxp2 levels in WT and R6/1 thalamus	Genotype	Mean	SEM	Nº animals	Is distribution (Kolmogorov-Smirnov) normal?	Statistical test	Row data of the statistical test	p Values
8-week-old Thalamus	wt	100	13.43	6	0.242, P = 0.055. YES	Two tailed Student's t-test	t=3,016, df=10	WT vs R6/1. p=0.013
	R6/1	57.28	4.493	6
12-week-old Thalamus	wt	100	12.13	6	0.171, P = 0.100. YES	Two tailed Student's t-test	t=2,357, df=10	WT vs R6/1. p=0.0402
	R6/1	65.61	8.101	6
20-week-old Thalamus	wt	100	5.606	6	0.145, P = 0.100. YES	Two tailed Student's t-test	t=4,288, df=10	WT vs R6/1. p=0.0016
	R6/1	42.24	12.25	6
PANEL E
Foxp2 IOD levels in WT and R6/1 thalamus	Genotype	Mean	SEM	Nº animals	Is distribution (Kolmogorov-Smirnov) normal?	Statistical test	Row data of the statistical test	p Values
8-week-old Thalamus	wt	145.8	4.173	8	0.123, P = 0.1005. YES	Two tailed Student's t-test	t=5,481, df=11	WT vs R6/1. p=0.0002
	R6/1	109	5.235	5
PANEL F
Number of Foxp2+ nuclei in WT and R6/1 thalamus	Genotype	Mean	SEM	Nº animals	Is distribution (Kolmogorov-Smirnov) normal?	Statistical test	Row data of the statistical test	p Values
8-week-old Thalamus	wt	148.3	13.87	9	0.095, P = 0.1000. YES	Two tailed Student's t-test	t=1,141, df=13	WT vs R6/1. p=0.2746
	R6/1	170.7	11.68	6
PANEL I
Foxp2 IOD levels in WT and Knock-In thalamus	Genotype	Mean	SEM	Nº animals	Is distribution (Kolmogorov-Smirnov) normal?	Statistical test	Row data of the statistical test	p Values
7-month-old Thalamus	wt	71.44	5.433	7	0.185, P = 0.100. YES	Two tailed Student's t-test	t=2,538, df=10	WT vs KI. p=0.0295
	KI	52.7	4.184	5
PANEL J
Number of Foxp2+ nuclei in WT and Knock-In thalamus	Genotype	Mean	SEM	Nº animals	Is distribution (Kolmogorov-Smirnov) normal?	Statistical test	Row data of the statistical test	p Values
7-month-old Thalamus	wt	142.1	18.93	7	0.1079, P = 0.1000. YES	Two tailed Student's t-test	t=0,8338, df=10	WT vs KI. p=0.4239
	KI	167	23.32	5

## Sheet: Figure 3
PANEL C
Experiment	Group	Mean	SEM	Nº samples	Two-way ANOVA	Values	Tukey's post hoc	p value of the post hoc
Foxp2 levels in WT and R6/1 thalamus transduced with AAV-GFP or AAV-Foxp2	wt-GFP	119.898	3.47513	38	Treatment effect	F (1, 155) = 100,3. p = 0.0001	WT-GFP vs WT-Foxp2	<0.0001
(16 weeks of age)	wt-Foxp2	77.8452	4.98018	40			Wt-GFP vs R6/1-GFP	<0.0001
	R6/1-GFP	178.653	8.05763	40			R6/1-GFP vs R6/1-Foxp2	<0.0001
	R6/1-Foxp2	147.403	7.63486	41
PANEL E
Experiment	Group	Indep. Variable	Dep. Variable (%)	SEM	Nº samples	Two-way ANOVA	Values	Tukey's post hoc	p value of the post hoc
Texture discrimination test in WT and R6/1 thalamus transduced with AAV-GFP or AAV-Foxp2	wt-GFP	Exploration old texture	34.1424	5.32072	14	Texture effect	F (3, 94) = 7,940, p < 0.0001	Old vs new textures in WT-GFP	0.0012
(16 weeks of age)		Exploration new texture	65.8576	5.32072	14	Interaction effect	F (1, 94) = 23,34, p < 0.0001	Old vs new textures in WT-Foxp2	0.0085
	wt-Foxp2	Exploration old texture	36.7024	4.6317	14			Old vs new textures in R6/1-GFP	0.3428
		Exploration new texture	63.2976	4.6317	14			Old vs new textures in R6/1-Foxp2	<0.0001
	R6/1-GFP	Exploration old texture	58.2496	9.05809	11
		Exploration new texture	41.7504	9.05809	11
	R6/1-Foxp2	Exploration old texture	28.0488	6.30476	12
		Exploration new texture	71.9512	6.30476	12
PANEL F
Experiment	Group	Dep. Variable (Latency to fall in secs)	SEM	Nº samples	Two-way ANOVA	Values	Bonferroni's post hoc	p value of the post hoc
Accelerating rotarod test in WT and R6/1 thalamus transduced with AAV-GFP or AAV-Foxp2	wt-GFP day 1	31.7778	3.28201	9	Time effect	F (2,461, 63,97) = 10,61, p<0.0001	WT-GFP vs. WT-Foxp2	0.2657
(16 weeks of age)	wt-GFP day 2	55.3333	4.83333	9	Group effect	F (3, 26) = 4,039, p=0.0175	WT-GFP vs. R6/1-GFP	<0.0001
	wt-GFP day 3	60.3333	5.88784	9			WT-GFP vs. R6/1-Foxp2	0.543
	wt-GFP day 4	64.6667	11.138	9			WT-Foxp2 vs. R6/1-GFP	<0.0001
	wt-GFP day 5	62.4444	6.93043	9			WT-Foxp2 vs. R6/1-Foxp2	0.0429
	wt-GFP day 6	81.5556	8.47236	9			R6/1-GFP vs. R6/1-Foxp2	<0.0001
	wt-GFP day 7	74	12.0692	9
	wt-GFP day 8	76.7778	14.2046	9
	WT-Foxp2 day 1	41.5	5.5	8
	WT-Foxp2 day 2	58.75	8.44256	8
	WT-Foxp2 day 3	64.875	14.0057	8
	WT-Foxp2 day 4	76.625	18.1717	8
	WT-Foxp2 day 5	83.5	18.5732	8
	WT-Foxp2 day 6	98.875	23.1204	8
	WT-Foxp2 day 7	116.125	35.9302	8
	WT-Foxp2 day 8	82.75	17.2272	8
	R6/1-GFP day 1	11.3333	3.34332	6
	R6/1-GFP day 2	21.6667	6.02034	6
	R6/1-GFP day 3	24.6667	8.51143	6
	R6/1-GFP day 4	23.8333	6.93502	6
	R6/1-GFP day 5	40	9.2376	6
	R6/1-GFP day 6	34.3333	8.08565	6
	R6/1-GFP day 7	35.3333	3.99722	6
	R6/1-GFP day 8	33	6.47045	6
	R6/1-Foxp2 day1	35.5714	4.06411	7
	R6/1-Foxp2 day2	55.7143	9.79969	7
	R6/1-Foxp2 day3	50.7143	5.06958	7
	R6/1-Foxp2 day4	62.2857	8.8121	7
	R6/1-Foxp2 day5	60	7.6189	7
	R6/1-Foxp2 day6	72.7143	7.92439	7
	R6/1-Foxp2 day7	63.5714	7.31879	7
	R6/1-Foxp2 day8	59	3.37357	7
PANEL H
Experiment	Group	Mean	SEM	Nº samples	Two-way ANOVA	Values	Tukey's post hoc	p value of the post hoc
Striatal volume in WT and R6/1 thalamus transduced with AAV-GFP or AAV-Foxp2	wt-GFP	10.05	0.252713	12	Genotype effect	F (1, 44) = 89,89, P<0.0001	WT:GFP vs. R6/1 :GFP	<0.0001
(18 weeks of age)	wt-Foxp2	10.2	0.256728	12	Treatment effect	F (1, 44) = 5,232, P=0.027	WT:GFP vs. R6/1 :Foxp2	<0.0001
	R6/1-GFP	7.56364	0.172823	11			WT:Foxp2 vs. R6/1 :GFP	<0.0001
	R6/1-Foxp2	8.43846	0.195965	13			WT:Foxp2 vs. R6/1 :Foxp2	<0.0001
							R6/1 :GFP vs. R6/1 :Foxp2	0.0407
PANEL J
Experiment	Group	Mean	SEM	Nº samples	Two-way ANOVA	Values	Tukey's post hoc	p value of the post hoc
VPM volume in WT and R6/1 thalamus transduced with AAV-GFP or AAV-Foxp2	wt-GFP	2.0155	0.0639941	8	Interaction	F (1, 21) = 9,812, P=0.0050	WT:GFP vs. R6/1 :GFP	0.0006
(18 weeks of age)	wt-Foxp2	1.98183	0.0612527	6	Genotype effect	F (1, 21) = 12,21, P=0.0022	WT:Foxp2 vs. R6/1 :GFP	0.0025
	R6/1-GFP	1.5338	0.1155	5	Treatment effect	F (1, 21) = 7,125, P=0.0144	R6/1 :GFP vs. R6/1 :Foxp2	0.0044
	R6/1-Foxp2	1.9555	0.0467003	6

## Sheet: Figure 4
PANEL C
Experiment	Group	Mean	SEM	Nº samples	Two-way ANOVA	Values	Tukey's post hoc	p value of the post hoc
MSN spine density in WT and R6/1 thalamus transduced with AAV-GFP or AAV-Foxp2	wt-GFP	0.986395	0.027782	47	Interaction	F (1, 179) = 25,11, P<0.001	WT:GFP vs. R6/1:GFP	<0.0001
(18 weeks of age)	wt-Foxp2	0.956967	0.0194635	46	Genotype effect	F (1, 179) = 136,8, P<0.001	WT:GFP vs. R6/1:Foxp2	<0.0001
	R6/1-GFP	0.584457	0.0221482	45	Treatment effect	F (1, 179) = 14,35, P=0.002	WT:Foxp2 vs. R6/1:GFP	<0.0001
	R6/1-Foxp2	0.796152	0.0257624	45			WT:Foxp2 vs. R6/1:Foxp2	<0.0001
							R6/1:GFP vs. R6/1:Foxp2	<0.0001
PANEL F
Experiment	Group	Mean	SEM	Nº samples	Two-way ANOVA	Values	Tukey's post hoc	p value of the post hoc
Stellae neuron spine density in WT and R6/1 thalamus transduced with AAV-GFP or AAV-Foxp2	wt-GFP	0.375454	0.0289363	28	Interaction	F (1, 82) = 13,49, P=0.0004	WT:GFP vs. R6/1:GFP	<0.0001
(18 weeks of age)	wt-Foxp2	0.344152	0.0314797	21	Genotype effect	F (1, 82) = 29,61, P<0.0001	WT:Foxp2 vs. R6/1:GFP	<0.0001
	R6/1-GFP	0.121725	0.013555	20	Treatment effect	F (1, 82) = 6,496, P=0.0127	R6/1:GFP vs. R6/1:Foxp2	0.0005
	R6/1-Foxp2	0.294923	0.0273643	17
PANEL H
Experiment	Group	Mean	SEM	Nº samples	Two-way ANOVA	Values	Tukey's post hoc	p value of the post hoc
Number of VGlut2/PSD-95 puncta in the S1 layer IV of R6/1-Foxp2	wt-GFP	167.1	10.82	10	Interaction	F (1, 28) = 1,138, P=0.2951	WT:GFP vs. R6/1:GFP	0.0314
(18 weeks of age)	wt-Foxp2	214.4	23.66	9	Genotype effect	F (1, 28) = 9,840, P=0.0040	WT:GFP vs. R6/1:Foxp2	0.9294
	R6/1-GFP	98.44	3.74	6	Treatment effect	F (1, 28) = 15,72, P=0.0005	WT:Foxp2 vs. R6/1:GFP	0.0002
							WT:Foxp2 vs. R6/1:Foxp2	0.4614
	R6/1-Foxp2	180.6	12	7			R6/1:GFP vs. R6/1:Foxp2	0.0145
PANEL J
Experiment	Group	Mean	SEM	Nº samples	Two-way ANOVA	Values	Tukey's post hoc	p value of the post hoc
Number of VGlut2/PSD-95 puncta in the dorsal striatum of R6/1-Foxp2	wt-GFP	78.41	11.59	8	Interaction	F (1, 23) = 2,671, P=0.1158	WT:GFP vs. R6/1:GFP	<0.05
(18 weeks of age)	wt-Foxp2	65.07	10.57	7	Genotype effect	F (1, 23) = 4,801, P=0.0388	WT:GFP vs. R6/1:Foxp2	0.578
	R6/1-GFP	37.25	7.524	6	Treatment effect	F (1, 23) = 0,6965, P=0.6965	WT:Foxp2 vs. R6/1:GFP	0.2979
	R6/1-Foxp2	59.08	11.26	6			WT:Foxp2 vs. R6/1:Foxp2	0.9797
							R6/1:GFP vs. R6/1:Foxp2	0.5343

## Sheet: Figure 5
Parameter		Mean WT-GFP	SEM WT-GFP	Mean R6/1-Foxp2	SEM R6/1-Foxp2	Mean R6/1-GFP	SEM R6/1-GFP	Is distribution (Shapiro-Wilk) normal?	Test	P-value WT-GFP vs R6/1-Foxp2	P-value WT-GFP vs R6/1-GFP	P-value R6/1-GFP vs R6/1-Foxp2
Up state duration PANEL E left		0.4621	0.05025	0.5954	0.0833	0.6417	0.05915	No	Kruskal-Wallis	0.1158	0.0393	0.7863
Firing rate up state PANEL E right		0.61	0.05137	0.6681	0.1454	0.5521	0.05486	No	Kruskal-Wallis	0.8072	0.2029	0.3709
PSD PANEL F	8-12 Hz	0.001369	0.0004269	0.002927	0.0006664	0.004577	0.0006665	No	Kruskal-Wallis	0.1425	0.0029	0.204
	12-30 Hz	0.0004678	0.0001215	0.001289	0.0003212	0.001799	0.0002821	No	Kruskal-Wallis	0.0891	0.0028	0.2987
	30-60 Hz	0.0001002	2.417e-05	0.000246	4.57e-05	0.0002908	3.437e-05	No	Kruskal-Wallis	0.0512	0.005	0.5444
	60-100 Hz	1.74e-05	4.13e-06	2.425e-05	3.4e-06	3.3e-05	6.47e-06	No	Kruskal-Wallis	0.2945	0.0441	0.4244
Curve area PANEL H left	40 µA	0.5363	0.146	1.215	0.2901	2.088	0.3979	No	Kruskal-Wallis	0.1048	0.0035	0.1944
	80 µA	1.588	0.4482	3.561	0.6261	5.64	0.8693	No	Kruskal-Wallis	0.0584	0.0017	0.2136
	120 µA	3.828	0.8541	6.019	1.133	7.933	1.122	No	Kruskal-Wallis	0.1597	0.0129	0.2795
	160 µA	5.469	1.36	7.633	1.547	11	1.583	No	Kruskal-Wallis	0.358	0.0129	0.1168
	200 µA	6.447	1.825	9.914	1.892	13.19	1.772	No	Kruskal-Wallis	0.1944	0.0231	0.3304
	240 µA	7.734	2.406	12.29	1.945	15.95	2.362	No	Kruskal-Wallis	0.1764	0.0266	0.3869
	280 µA	9.306	3.127	14.45	2.589	17.81	2.792	No	Kruskal-Wallis	0.2561	0.1443	0.7456
	320 µA	10.56	3.748	15.83	3.014	18.88	2.02	No	Kruskal-Wallis	0.3042	0.1168	0.5887
Peak amplitude PANEL H right	40 µA	41.49	14.72	92.99	20.3	140.6	27.62	No	Kruskal-Wallis	0.066	0.011	0.4821
	80 µA	151.3	44.45	236.1	34.88	352.4	51.21	No	Kruskal-Wallis	0.2136	0.0081	0.1597
	120 µA	296.6	65.14	351.6	50.61	471.5	60.14	No	Kruskal-Wallis	0.552	0.066	0.2136
	160 µA	388	85.75	434.7	76.13	657.7	76.76	No	Kruskal-Wallis	0.5164	0.0231	0.1048
	200 µA	457.3	104.3	559	96.81	775.7	87.8	No	Kruskal-Wallis	0.4173	0.0231	0.1443
	240 µA	534.4	132.8	698.2	121.6	917.3	120.3	No	Kruskal-Wallis	0.3042	0.0399	0.3042
	280 µA	604.3	167	817.6	159.3	1037	130.2	No	Kruskal-Wallis	0.358	0.13	0.552
	320 µA	675	199.7	897.2	189.6	1089	102.6	No	Kruskal-Wallis	0.5164	0.1944	0.5164

## Sheet: Figure 6
Parameter		Mean WT-GFP	SEM WT-GFP	Mean R6/1-Foxp2	SEM R6/1-Foxp2	Mean R6/1-GFP	SEM R6/1-GFP	Is distribution (Shapiro-Wilk) normal?	Test	P-value WT-GFP vs R6/1-Foxp2	P-value WT-GFP vs R6/1-GFP	P-value R6/1-GFP vs R6/1-Foxp2
Up state duration PANEL E		0.2913	0.004349	0.3196	0.04848	0.395	0.02947	No	Kruskal-Wallis	0.365	0.0262	0.2393
Firing rate up state		0.776	0.1047	1.016	0.07858	0.7913	0.07116	No	Kruskal-Wallis	0.141	0.9479	0.1022
PSD	8-12 Hz	0.000489	0.0001072	0.001428	0.0003296	0.000965	0.0002346	No	Kruskal-Wallis	0.0415	0.1911	0.2956
	12-30 Hz	7.067e-05	2.888e-05	0.000343	0.0001087	0.000329	7.199e-05	No	Kruskal-Wallis	0.0315	0.0221	0.8445
	30-60 Hz	2.2e-05	9.539e-06	0.0001897	6.864e-05	0.0001702	8.432e-05	No	Kruskal-Wallis	0.0174	0.058	0.3954
	60-100 Hz	2.667e-06	6.667e-07	1.533e-05	5.897e-06	1.25e-05	5.864e-06	No	Kruskal-Wallis	0.0172	0.0575	0.3946
Curve area	20 µA	0.1512	0.1512	0	0	0	0	No	Kruskal-Wallis	0.3173	0.2864	>0.9999
Positive peak	40 µA	0.25	0.2101	0.8775	0.4392	0.882	0.5298	No	Kruskal-Wallis	0.1416	0.2672	0.6717
	60 µA	0.506	0.09709	1.423	0.8822	2.736	1.386	No	Kruskal-Wallis	0.6175	0.112	0.3179
	80 µA	0.916	0.1759	1.8	0.9994	3.682	1.73	No	Kruskal-Wallis	0.7216	0.1988	0.3924
	100 µA	1.058	0.2899	2.535	1.126	3.194	1.449	No	Kruskal-Wallis	0.3542	0.1509	0.6689
	120 µA	1.69	0.283	3.388	1.176	5.202	1.137	No	Kruskal-Wallis	0.2693	0.0191	0.2693
	140 µA	2.684	0.959	3.925	1.552	5.104	1.421	No	Kruskal-Wallis	0.5329	0.2899	0.7083
	160 µA	3.992	1.57	5.74	1.877	5.622	1.339	No	Kruskal-Wallis	0.336	0.3258	0.9716
Peak amplitude	20 µA	0	0	0	0	0	0	No	Kruskal-Wallis	-	-	-
Positive peak	40 µA	9.2	6.793	332	276.5	231.4	204.3	No	Kruskal-Wallis	0.0077	0.1689	0.1709
	60 µA	28.2	11.21	707.3	570.1	690	581.9	No	Kruskal-Wallis	0.0295	0.0491	0.7482
	80 µA	52.6	18.15	970.3	682.3	908.2	642.3	No	Kruskal-Wallis	0.0235	0.0155	0.9858
	100 µA	63.8	32.94	1158	732.8	965	732.8	No	Kruskal-Wallis	0.0226	0.0284	0.8307
	120 µA	101	37.05	1353	775.9	1197	601.2	No	Kruskal-Wallis	0.0187	0.0191	0.8867
	140 µA	137.2	61.31	1591	787.5	1301	658.5	No	Kruskal-Wallis	0.0226	0.0284	0.8307
	160 µA	266.8	150.8	2042	848.1	1183	512	No	Kruskal-Wallis	0.017	0.0588	0.5447
Curve area	20 µA	0.1512	0.1512	0.01	0.01	0.054	0.03311	No	Kruskal-Wallis	>0.9999	0.4772	0.5211
Negative peak	40 µA	0.016	0.0103	0.59	0.2701	2.438	2.299	No	Kruskal-Wallis	0.0712	0.164	0.6227
PANEL G UP	60 µA	0.028	0.0196	3.133	2.523	1.574	1.431	No	Kruskal-Wallis	0.0059	0.1108	0.2103
	80 µA	0.106	0.04556	5.908	3.725	1.972	1.344	No	Kruskal-Wallis	0.0032	0.0232	0.4222
	100 µA	0.276	0.1717	8.738	4.438	2.57	1.017	No	Kruskal-Wallis	0.0168	0.0585	0.5442
	120 µA	0.278	0.1132	10.87	5.195	6.036	1.526	No	Kruskal-Wallis	0.0139	0.0413	0.593
	140 µA	0.438	0.1591	11.07	5.807	4.176	1.508	No	Kruskal-Wallis	0.0103	0.0821	0.3542
	160 µA	0.466	0.195	15.7	5.49	6.544	2.237	No	Kruskal-Wallis	0.0039	0.0588	0.2693
Peak amplitude	20 µA	0	0	4	4	8.4	5.297	No	Kruskal-Wallis	0.457	0.1146	0.457
Negative peak	40 µA	6.2	3.826	188.8	141.9	185	162	No	Kruskal-Wallis	0.0424	0.0426	0.9067
PANEL G DOWN	60 µA	17.2	13.56	544.5	433.9	382	329.4	No	Kruskal-Wallis	0.0317	0.0577	0.7204
	80 µA	33.4	19.53	940.5	675.3	497	378.2	No	Kruskal-Wallis	0.0338	0.0341	0.9006
	100 µA	50.2	25.33	1139	666.4	478	258.2	No	Kruskal-Wallis	0.0177	0.0341	0.708
	120 µA	63.4	30.08	1351	700.9	785.6	295.7	No	Kruskal-Wallis	0.0146	0.0233	0.762
	140 µA	102	41.79	1438	691.4	765.4	345	No	Kruskal-Wallis	0.0178	0.0343	0.7083
	160 µA	114	30.24	1861	691.1	815	316.3	No	Kruskal-Wallis	0.0117	0.1763	0.8079
Curve area PANEL I		1.027	0.2657	0.9885	0.07469	3.064	0.847	No	Kruskal-Wallis	0.8867	0.0191	0.0187
Standard deviation PANEL J		0.8559	0.2682	1.555	0.2979	3.25	1.116	No	Kruskal-Wallis	0.285	0.0052	0.1169

## Sheet: Figure 7
PANEL C
Experiment	Group	Mean	SEM	Nº samples	Two-way ANOVA	Values	Tukey's post hoc	p value of the post hoc
AMPA and NBQX effects on glutamate release in striatum of WT mice transduced with AAV-GFP or AAV-Foxp2	WT-GFP fraction 1	110.712	6.12739	6	Time effect	F (13, 126) = 2,532, p=0.0040	WT GFP - WT foxp2 - Fraction 1	>0.9999
	WT-GFP fraction 2	93.9367	16.2007	6	Genotype effect	F (1, 126) = 0,0006825, p=0.9792	WT GFP - WT foxp2 - Fraction 2	>0.9999
(16 weeks of age)	WT-GFP fraction 3	97.3817	11.3853	6	Interaction (Time x Group)	F (13, 126) = 1,182, p=0.3000	WT GFP - WT foxp2 - Fraction 3	>0.9999
	WT-GFP fraction 4	93.44	10.4277	6			WT GFP - WT foxp2 - Fraction 4	>0.9999
	WT-GFP fraction 5	104.528	9.35179	6			WT GFP - WT foxp2 - Fraction 5	>0.9999
	WT-GFP fraction 6	229.303	72.5418	6			WT GFP - WT foxp2 - Fraction 6	0.9485
	WT-GFP fraction 7	137.625	16.6665	6			WT GFP - WT foxp2 - Fraction 7	>0.9999
	WT-GFP fraction 8	126.027	11.736	6			WT GFP - WT foxp2 - Fraction 8	0.9123
	WT-GFP fraction 9	203.355	47.441	6			WT GFP - WT foxp2 - Fraction 9	0.9758
	WT-GFP fraction 10	205.563	59.945	6			WT GFP - WT foxp2 - Fraction 10	0.8979
	WT-GFP fraction 11	151.657	40.3173	6			WT GFP - WT foxp2 - Fraction 11	0.9994
	WT-GFP fraction 12	152.41	31.4737	6			WT GFP - WT foxp2 - Fraction 12	0.1681
	WT-GFP fraction 13	140.105	20.6987	6			WT GFP - WT foxp2 - Fraction 13	0.9997
	WT-GFP fraction 14	139.83	43.8104	6			WT GFP - WT foxp2 - Fraction 14	>0.9999
	WT-Foxp2 fraction 1	88.308	9.96774	5
	WT-Foxp2 fraction 2	112.958	13.2214	5
	WT-Foxp2 fraction 3	102.856	13.4173	5
	WT-Foxp2 fraction 4	97.054	7.32835	5
	WT-Foxp2 fraction 5	98.822	10.4207	5
	WT-Foxp2 fraction 6	164.914	43.8231	5
	WT-Foxp2 fraction 7	132.054	22.046	5
	WT-Foxp2 fraction 8	195.314	71.5127	5
	WT-Foxp2 fraction 9	144.73	23.7316	5
	WT-Foxp2 fraction 10	134.706	21.7835	5
	WT-Foxp2 fraction 11	111.474	15.3572	5
	WT-Foxp2 fraction 12	275.708	57.9933	5
	WT-Foxp2 fraction 13	178.524	38.5422	5
	WT-Foxp2 fraction 14	153.238	35.7141	5
PANEL D
Experiment	Group	Mean	SEM	Nº samples	Two-way ANOVA	Values	Tukey's post hoc	p value of the post hoc
AMPA and NBQX effects on GABA release in striatum of WT mice transduced with AAV-GFP or AAV-Foxp2	WT-GFP fraction 1	115.412	12.9999	6	Time effect	F (13, 126) = 0,6334, p=0.8221	WT GFP - WT foxp2 - Fraction 1	>0.9999
	WT-GFP fraction 2	75.1117	14.0713	6	Genotype effect	F (1, 126) = 0,09732, p=0.7556	WT GFP - WT foxp2 - Fraction 2	>0.9999
(16 weeks of age)	WT-GFP fraction 3	102.535	10.1463	6	Interaction (Time x Group)	F (13, 126) = 0,4392, p=0.9523	WT GFP - WT foxp2 - Fraction 3	>0.9999
	WT-GFP fraction 4	113.015	13.6264	6			WT GFP - WT foxp2 - Fraction 4	>0.9999
	WT-GFP fraction 5	93.93	17.2794	6			WT GFP - WT foxp2 - Fraction 5	>0.9999
	WT-GFP fraction 6	120.785	46.6933	6			WT GFP - WT foxp2 - Fraction 6	0.996
	WT-GFP fraction 7	107.728	25.841	6			WT GFP - WT foxp2 - Fraction 7	0.9488
	WT-GFP fraction 8	198.333	135.571	6			WT GFP - WT foxp2 - Fraction 8	>0.9999
	WT-GFP fraction 9	265.98	155.508	6			WT GFP - WT foxp2 - Fraction 9	0.9141
	WT-GFP fraction 10	181.655	105.348	6			WT GFP - WT foxp2 - Fraction 10	>0.9999
	WT-GFP fraction 11	162.902	99.8042	6			WT GFP - WT foxp2 - Fraction 11	>0.9999
	WT-GFP fraction 12	90.13	51.4043	6			WT GFP - WT foxp2 - Fraction 12	>0.9999
	WT-GFP fraction 13	92.7883	41.2743	6			WT GFP - WT foxp2 - Fraction 13	>0.9999
	WT-GFP fraction 14	90.75	44.2264	6			WT GFP - WT foxp2 - Fraction 14	>0.9999
	WT-Foxp2 fraction 1	77.454	8.73989	5
	WT-Foxp2 fraction 2	101.758	21.6688	5
	WT-Foxp2 fraction 3	94.092	8.91323	5
	WT-Foxp2 fraction 4	106.972	11.5914	5
	WT-Foxp2 fraction 5	119.728	21.0862	5
	WT-Foxp2 fraction 6	214.74	80.173	5
	WT-Foxp2 fraction 7	232.932	146.954	5
	WT-Foxp2 fraction 8	184.564	52.521	5
	WT-Foxp2 fraction 9	131.56	30.3863	5
	WT-Foxp2 fraction 10	130.276	40.329	5
	WT-Foxp2 fraction 11	144.366	51.6836	5
	WT-Foxp2 fraction 12	127.508	56.7647	5
	WT-Foxp2 fraction 13	132.274	50.1896	5
	WT-Foxp2 fraction 14	124.064	49.8894	5
PANEL E
Experiment	Group	Mean	SEM	Nº samples	Two-way ANOVA	Values	Tukey's post hoc	p value of the post hoc
AMPA and NBQX effects on glutamate release in striatum of WT mice transduced with AAV-GFP and R6 mice transduced with AAV-GFP or AAV-Foxp2	WT-GFP fraction 1	110.712	6.12739	6	Time effect	F (13, 196) = 6,773, p<0.0001	WT GFP vs. R6 GFP Fraction 1	0.9986
	WT-GFP fraction 2	93.9367	16.2007	6	Genotype effect	F (2, 196) = 6,145, p=0.0026	WT GFP vs. R6 FOXP2 Fraction 1	0.9976
(16 weeks of age)	WT-GFP fraction 3	97.3817	11.3853	6	Interaction (Time x Group)	F (26, 196) = 1,738, p=0.0189	R6 GFP vs. R6 FOXP2 Fraction 1	0.9929
	WT-GFP fraction 4	93.44	10.4277	6			WT GFP vs. R6 GFP Fraction 2	0.9979
	WT-GFP fraction 5	104.528	9.35179	6			WT GFP vs. R6 FOXP2 Fraction 2	>0.9999
	WT-GFP fraction 6	229.303	72.5418	6			R6 GFP vs. R6 FOXP2 Fraction 2	0.998
	WT-GFP fraction 7	137.625	16.6665	6			WT GFP vs. R6 GFP Fraction 3	0.9958
	WT-GFP fraction 8	126.027	11.736	6			WT GFP vs. R6 FOXP2 Fraction 3	>0.9999
	WT-GFP fraction 9	203.355	47.441	6			R6 GFP vs. R6 FOXP2 Fraction 3	0.9966
	WT-GFP fraction 10	205.563	59.945	6			WT GFP vs. R6 GFP Fraction 4	0.9877
	WT-GFP fraction 11	151.657	40.3173	6			WT GFP vs. R6 FOXP2 Fraction 4	0.9657
	WT-GFP fraction 12	152.41	31.4737	6			R6 GFP vs. R6 FOXP2 Fraction 4	0.9935
	WT-GFP fraction 13	140.105	20.6987	6			WT GFP vs. R6 GFP Fraction 5	0.9986
	WT-GFP fraction 14	139.83	43.8104	6			WT GFP vs. R6 FOXP2 Fraction 5	0.982
	R6-GFP fraction 1	113.683	20.4484	6			R6 GFP vs. R6 FOXP2 Fraction 5	0.9903
	R6-GFP fraction 2	90.2783	6.39038	6			WT GFP vs. R6 GFP Fraction 6	0.4812
	R6-GFP fraction 3	92.1417	12.3742	6			WT GFP vs. R6 FOXP2 Fraction 6	0.283
	R6-GFP fraction 4	102.403	8.23452	6			R6 GFP vs. R6 FOXP2 Fraction 6	0.9076
	R6-GFP fraction 5	101.495	11.4076	6			WT GFP vs. R6 GFP Fraction 7	0.9531
	R6-GFP fraction 6	160.295	15.9381	6			WT GFP vs. R6 FOXP2 Fraction 7	0.9422
	R6-GFP fraction 7	155.252	15.259	6			R6 GFP vs. R6 FOXP2 Fraction 7	0.8147
	R6-GFP fraction 8	138.003	14.4796	6			WT GFP vs. R6 GFP Fraction 8	0.9781
	R6-GFP fraction 9	194.728	33.2869	6			WT GFP vs. R6 FOXP2 Fraction 8	>0.9999
	R6-GFP fraction 10	240.11	50.9413	6			R6 GFP vs. R6 FOXP2 Fraction 8	0.981
	R6-GFP fraction 11	181.783	7.08861	6			WT GFP vs. R6 GFP Fraction 9	0.9886
	R6-GFP fraction 12	358.26	111.266	6			WT GFP vs. R6 FOXP2 Fraction 9	0.9795
	R6-GFP fraction 13	442.827	116.705	6			R6 GFP vs. R6 FOXP2 Fraction 9	0.9413
	R6-GFP fraction 14	364.372	98.1993	6			WT GFP vs. R6 GFP Fraction 10	0.8317
	R6-Foxp2 fraction 1	106.572	10.4856	5			WT GFP vs. R6 FOXP2 Fraction 10	0.7333
	R6-Foxp2 fraction 2	94.006	13.7522	5			R6 GFP vs. R6 FOXP2 Fraction 10	0.3953
	R6-Foxp2 fraction 3	97.068	12.1835	5			WT GFP vs. R6 GFP Fraction 11	0.8692
	R6-Foxp2 fraction 4	109.206	13.7563	5			WT GFP vs. R6 FOXP2 Fraction 11	0.9558
	R6-Foxp2 fraction 5	93.148	9.18091	5			R6 GFP vs. R6 FOXP2 Fraction 11	0.7234
	R6-Foxp2 fraction 6	134.014	12.9862	5			WT GFP vs. R6 GFP Fraction 12	0.002
	R6-Foxp2 fraction 7	117.034	18.34	5			WT GFP vs. R6 FOXP2 Fraction 12	0.373
	R6-Foxp2 fraction 8	126.322	31.6211	5			R6 GFP vs. R6 FOXP2 Fraction 12	0.1293
	R6-Foxp2 fraction 9	215.48	73.7358	5			WT GFP vs. R6 GFP Fraction 13	<0.0001
	R6-Foxp2 fraction 10	158.52	21.5321	5			WT GFP vs. R6 FOXP2 Fraction 13	0.085
	R6-Foxp2 fraction 11	133.718	14.7719	5			R6 GFP vs. R6 FOXP2 Fraction 13	0.0207
	R6-Foxp2 fraction 12	236.532	46.419	5			WT GFP vs. R6 GFP Fraction 14	0.0007
	R6-Foxp2 fraction 13	273.964	69.402	5			WT GFP vs. R6 FOXP2 Fraction 14	0.1538
	R6-Foxp2 fraction 14	256.196	49.8966	5			R6 GFP vs. R6 FOXP2 Fraction 14	0.1976
PANEL F
Experiment	Group	Mean	SEM	Nº samples	Two-way ANOVA	Values	Tukey's post hoc	p value of the post hoc
AMPA and NBQX effects on GABA release in striatum of WT mice transduced with AAV-GFP and R6 mice transduced with AAV-GFP or AAV-Foxp2	WT-GFP fraction 1	115.412	12.9999	6	Time effect	F (13, 182) = 1,472, p=0.1316	WT GFP vs. R6 GFP Fraction 1	0.9778
	WT-GFP fraction 2	75.1117	14.0713	6	Genotype effect	F (2, 182) = 12,81, p<0.0001	WT GFP vs. R6 FOXP2 Fraction 1	0.9984
(16 weeks of age)	WT-GFP fraction 3	102.535	10.1463	6	Interaction (Time x Group)	F (26, 182) = 0,9779, p=0.5002	R6 GFP vs. R6 FOXP2 Fraction 1	0.9676
	WT-GFP fraction 4	113.015	13.6264	6			WT GFP vs. R6 GFP Fraction 2	0.9211
	WT-GFP fraction 5	93.93	17.2794	6			WT GFP vs. R6 FOXP2 Fraction 2	0.9555
	WT-GFP fraction 6	120.785	46.6933	6			R6 GFP vs. R6 FOXP2 Fraction 2	0.9951
	WT-GFP fraction 7	107.728	25.841	6			WT GFP vs. R6 GFP Fraction 3	0.964
	WT-GFP fraction 8	198.333	135.571	6			WT GFP vs. R6 FOXP2 Fraction 3	0.9965
	WT-GFP fraction 9	265.98	155.508	6			R6 GFP vs. R6 FOXP2 Fraction 3	0.984
	WT-GFP fraction 10	181.655	105.348	6			WT GFP vs. R6 GFP Fraction 4	0.9529
	WT-GFP fraction 11	162.902	99.8042	6			WT GFP vs. R6 FOXP2 Fraction 4	0.9374
	WT-GFP fraction 12	90.13	51.4043	6			R6 GFP vs. R6 FOXP2 Fraction 4	0.9989
	WT-GFP fraction 13	92.7883	41.2743	6			WT GFP vs. R6 GFP Fraction 5	0.9994
	WT-GFP fraction 14	90.75	44.2264	6			WT GFP vs. R6 FOXP2 Fraction 5	0.9807
	R6-GFP fraction 1	137.844	12.701	5			R6 GFP vs. R6 FOXP2 Fraction 5	0.9754
	R6-GFP fraction 2	118.064	24.4905	5			WT GFP vs. R6 GFP Fraction 6	0.8577
	R6-GFP fraction 3	73.852	14.7567	5			WT GFP vs. R6 FOXP2 Fraction 6	0.8785
	R6-GFP fraction 4	80.118	9.41992	5			R6 GFP vs. R6 FOXP2 Fraction 6	0.5968
	R6-GFP fraction 5	90.124	11.8247	5			WT GFP vs. R6 GFP Fraction 7	0.506
	R6-GFP fraction 6	179.494	41.1275	5			WT GFP vs. R6 FOXP2 Fraction 7	0.9893
	R6-GFP fraction 7	231.718	59.096	5			R6 GFP vs. R6 FOXP2 Fraction 7	0.4538
	R6-GFP fraction 8	381.582	136.583	5			WT GFP vs. R6 GFP Fraction 8	0.2283
	R6-GFP fraction 9	428.698	230.865	5			WT GFP vs. R6 FOXP2 Fraction 8	0.7914
	R6-GFP fraction 10	199.84	64.3822	5			R6 GFP vs. R6 FOXP2 Fraction 8	0.0735
	R6-GFP fraction 11	296.62	153.383	5			WT GFP vs. R6 GFP Fraction 9	0.311
	R6-GFP fraction 12	416.578	127.373	5			WT GFP vs. R6 FOXP2 Fraction 9	0.3713
	R6-GFP fraction 13	457.156	230.803	5			R6 GFP vs. R6 FOXP2 Fraction 9	0.0212
	R6-GFP fraction 14	265.814	105.625	5			WT GFP vs. R6 GFP Fraction 10	0.9854
	R6-Foxp2 fraction 1	109.434	14.8216	5			WT GFP vs. R6 FOXP2 Fraction 10	0.6348
	R6-Foxp2 fraction 2	107.082	7.63775	5			R6 GFP vs. R6 FOXP2 Fraction 10	0.5604
	R6-Foxp2 fraction 3	93.71	21.4296	5			WT GFP vs. R6 GFP Fraction 11	0.4532
	R6-Foxp2 fraction 4	74.936	13.0798	5			WT GFP vs. R6 FOXP2 Fraction 11	0.6136
	R6-Foxp2 fraction 5	114.834	13.009	5			R6 GFP vs. R6 FOXP2 Fraction 11	0.1024
	R6-Foxp2 fraction 6	66.848	20.2802	5			WT GFP vs. R6 GFP Fraction 12	0.0104
	R6-Foxp2 fraction 7	92.162	31.1913	5			WT GFP vs. R6 FOXP2 Fraction 12	0.9157
	R6-Foxp2 fraction 8	125.818	43.337	5			R6 GFP vs. R6 FOXP2 Fraction 12	0.0047
	R6-Foxp2 fraction 9	116.22	38.9073	5			WT GFP vs. R6 GFP Fraction 13	0.0036
	R6-Foxp2 fraction 10	80.484	27.5913	5			WT GFP vs. R6 FOXP2 Fraction 13	0.9831
	R6-Foxp2 fraction 11	57.994	16.0682	5			R6 GFP vs. R6 FOXP2 Fraction 13	0.0033
	R6-Foxp2 fraction 12	45.666	15.2864	5			WT GFP vs. R6 GFP Fraction 14	0.2594
	R6-Foxp2 fraction 13	73.206	39.2134	5			WT GFP vs. R6 FOXP2 Fraction 14	0.9971
	R6-Foxp2 fraction 14	82.73	31.2735	5			R6 GFP vs. R6 FOXP2 Fraction 14	0.2585

## Sheet: Figure 8
PANEL C
Parameter
Foxp2 (integrated optical density) levels in WT mice with AAV-shRNA-Foxp2	Genotype	Mean	SEM	Nº samples	Is distribution (Shapiro-Wilk) normal?	Statistical test	Row data of the statistical test	p Values
16-week-old	Scramble	172.3	6.625	60	0.907, P <0.001. NO	Mann-Whitney	U=586	p<0.001
	shRNA-Foxp2	105.5	2.308	60
PANEL D
Foxp2 protein levels in WT mice with AAV-shRNA-Foxp2	Genotype	Mean	SEM	Nº samples	Is distribution (Shapiro-Wilk) normal?	Statistical test	Row data of the statistical test	p Values
16-week-old	Scramble	100	5.079	15	0.1120, P = 1000. YES	Unpaired t-test	t=2,959, df=30	p=0.006
	shRNA-Foxp2	79.4	4.762	17
PANEL G
Experiment	Group	Indep. Variable	Dep. Variable (%)	SEM	Nº samples	Two-way ANOVA	Values	Tukey's post hoc	p value of the post hoc
Texture discrimination test in WT WT mice with AAV-shRNA-Foxp2	Scramble	Exploration old texture	31.9517	5.88654	13	Interaction effect	F (1, 48) = 20,34, P<0.0001	Old vs new textures in Scramble	<0.0001
(16 weeks of age)		Exploration new texture	68.0483	5.88654	13	Texture effect effect	F (1, 48) = 5,734, P=0.0206	Old vs new textures in shRNA-Foxp2	0.4481
	shRNA-Foxp2	Exploration old texture	55.5288	4.4737	13
		Exploration new texture	44.4712	4.4737	13
PANEL H
Experiment	Group	Dep. Variable (Latency to fall in secs)	SEM	Nº samples	Two-way ANOVA	Values	Bonferroni's post hoc	p value of the post hoc
Accelerating rotarod test in WT mice with AAV-shRNA-Foxp2	Scramble day 1	26.4	4.4345	15	Interaction effect	F (7, 217) = 4,678, P<0.0001	Day 1 Scramble vs shRNa-Fxop2	0.7457
(16 weeks of age)	Scramble day 2	55.4	3.10269	15	Time effect	F (4,712, 146,1) = 39,49, P<0.0001	Day 2 Scramble vs shRNa-Fxop2	<0.0001
	Scramble day 3	63.6667	3.0342	15	Group effect	F (1, 31) = 28,16, P<0.0001	Day 3 Scramble vs shRNa-Fxop2	0.0081
	Scramble day 4	73.8667	4.8862	15			Day 4 Scramble vs shRNa-Fxop2	0.0032
	Scramble day 5	93.6	7.05678	15			Day 5 Scramble vs shRNa-Fxop2	0.0001
	Scramble day 6	87.0667	7.27714	15			Day 6 Scramble vs shRNa-Fxop2	0.0486
	Scramble day 7	92.1333	7.82722	15			Day 7 Scramble vs shRNa-Fxop2	0.0054
	Scramble day 8	94.8667	7.81809	15			Day 8 Scramble vs shRNa-Fxop2	0.0002
	shRNA-Foxp2 day 1	17.1111	2.9438	18
	shRNA-Foxp2 day 2	29.2222	3.65109	18
	shRNA-Foxp2 day 3	39.8333	5.66162	18
	shRNA-Foxp2 day 4	43.6111	5.8495	18
	shRNA-Foxp2 day 5	46.5556	5.77023	18
	shRNA-Foxp2 day 6	56.6667	7.31281	18
	shRNA-Foxp2 day 7	54.6667	5.83599	18
	shRNA-Foxp2 day 8	47.5	4.90181	18
PANEL J
Number of DARPP32-positive cells in WT mice with AAV-shRNA-Foxp2	Genotype	Mean	SEM	Nº samples	Is distribution (Kolmogorov-Smirnov) normal?	Statistical test	Row data of the statistical test	p Values
16-week-old	Scramble	149.3	7.387	6	0.1343, P = 1000. YES	Unpaired t-test	t=0,5669, df=10	Scramble vs shFoxp2, p=0.5833
	shRNA-Foxp2	154	3.798	6
PANEL K
Cellular DARPP32 IOD intensity in WT mice with AAV-shRNA-Foxp2	Genotype	Mean	SEM	Nº samples	Is distribution (Kolmogorov-Smirnov) normal?	Statistical test	Row data of the statistical test	p Values
16-week-old	Scramble	125.2	9.006	6	0.1668, P = 1000. YES	Unpaired t-test	t=1,706, df=10	Scramble vs shFoxp2, p=0.1189
	shRNA-Foxp2	108.9	3.232	6
PANEL I
Size of DARPP-positive cells in WT mice with AAV-shRNA-Foxp2	Genotype	Mean	SEM	Nº samples	Is distribution (Kolmogorov-Smirnov) normal?	Statistical test	Row data of the statistical test	p Values
16-week-old	Scramble	100	7.168	6	0.2771, P = 0,015. NO	Mann-Whitney	U=14	Scramble vs shFoxp2, p=0.5887
	shRNA-Foxp2	96.16	1.891	6
PANEL M
Number of VGlut2/PSD-95 puncta in the dorsal striatum of WT mice with AAV-shRNA-Foxp2	Genotype	Mean	SEM	Nº samples	Is distribution (Kolmogorov-Smirnov) normal?	Statistical test	Row data of the statistical test	p Values
16-week-old	Scramble	277.4	14.38	6	0.1294, P = 1000. YES	Unpaired t-test	t=2,718, df=10	Scramble vs shFoxp2, p=0.0216
	shRNA-Foxp2	230.8	9.366	6
PANEL N
Number of VGlut2/PSD-95 puncta in the S1 layer IV of WT mice with AAV-shRNA-Foxp2	Genotype	Mean	SEM	Nº samples	Is distribution (Kolmogorov-Smirnov) normal?	Statistical test	Row data of the statistical test	p Values
16-week-old	Scramble	227.6	9.879	6	0.1315, P = 1000. YES	Unpaired t-test	t=1,457, df=10	Scramble vs shFoxp2, p=0.1759
	shRNA-Foxp2	197.8	17.95	6

## Sheet: Supplementary figure 2
PANEL B
Experiment	Group	Mean	SEM	Nº samples	Two-way ANOVA	Values	Tukey's post hoc	p value of the post hoc
Number of DARPP32-positive cells in R6/1-Foxp2	wt-GFP	150.6	12.25	9	Interaction	F (1, 26) = 2,497, P=0.1262	WT:GFP vs. R6/1:GFP	0.0003
(18 weeks of age)	wt-Foxp2	168	3.26	8	Genotype effect	F (1, 26) = 27,26, P<0.0001	WT:GFP vs. R6/1:Foxp2	0.6081
	R6/1-GFP	88	9.38	6	Treatment effect	F (1, 26) = 12,46, P=0.0016	WT:Foxp2 vs. R6/1:GFP	<0.0001
	R6/1-Foxp2	135	6.71	7			WT:Foxp2 vs. R6/1:Foxp2	0.07
							R6/1:GFP vs. R6/1:Foxp2	0.0112
PANEL C
Experiment	Group	Mean	SEM	Nº samples	Two-way ANOVA	Values	Tukey's post hoc	p value of the post hoc
Cellular DARPP32 IOD intensity in R6/1-Foxp2	wt-GFP	95.97	5.2	9	Interaction	F (1, 26) = 0,49, P=0487	WT:GFP vs. R6/1:GFP	0.0196
(18 weeks of age)	wt-Foxp2	113.6	5.7	8	Genotype effect	F (1, 26) = 14,46, P=0.0008	WT:GFP vs. R6/1:Foxp2	0.9973
	R6/1-GFP	73.02	4.1	6	Treatment effect	F (1, 26) = 17,29, P=0.0003	WT:Foxp2 vs. R6/1:GFP	<0.0001
	R6/1-Foxp2	97.77	3.8	7			WT:Foxp2 vs. R6/1:Foxp2	0.1466
							R6/1:GFP vs. R6/1:Foxp2	0.0166
PANEL D
Experiment	Group	Mean	SEM	Nº samples	Two-way ANOVA	Values	Tukey's post hoc	p value of the post hoc
Size of DARPP-positive cells in R6/1-Foxp2	wt-GFP	100	3.86	9	Interaction	F (1, 26) = 1,263, P=0.2713	WT:GFP vs. R6/1:GFP	0.0145
(18 weeks of age)	wt-Foxp2	1009.6	4.31	8	Genotype effect	F (1, 26) = 12.72, P=0.0014	WT:GFP vs. R6/1:Foxp2	0.9999
	R6/1-GFP	82.09	3.48	6	Treatment effect	F (1, 26) = 13,32, P=0.0012	WT:Foxp2 vs. R6/1:GFP	0.0002
	R6/1-Foxp2	100.3	2.67	7			WT:Foxp2 vs. R6/1:Foxp2	0.3231
							R6/1:GFP vs. R6/1:Foxp2	0.0191
			100	82.04	98.69	78.11
PANEL F
Experiment	Group	Mean	SEM	Nº samples	Two-way ANOVA	Values	Tukey's post hoc	p value of the post hoc
PV+ cells area (% to WT-GFP)	wt-GFP	100	12.8	9	Interaction	F (1, 26) = 0,00085, P=0.9769	WT:GFP vs. R6/1:GFP	0.1846
(18 weeks of age)	wt-Foxp2	101.5	12.42	8	Genotype effect	F (1, 26) = 9,025, P=0.0058	WT:GFP vs. R6/1:Foxp2	0.2166
	R6/1-GFP	85.56	14.87	6	Treatment effect	F (1, 26) = 0,0814, P=0.7775	WT:Foxp2 vs. R6/1:GFP	0.1365
	R6/1-Foxp2	86.8	12.88	7			WT:Foxp2 vs. R6/1:Foxp2	0.1599
							R6/1:GFP vs. R6/1:Foxp2	0.9982
PANEL H
Experiment	Group	Mean	SEM	Nº samples	Two-way ANOVA	Values	Tukey's post hoc	p value of the post hoc
ChAT+ cells area (% to WT-GFP)	wt-GFP	100	4.415	9	Interaction	F (1, 24) = 0,0371, P=0.8491	WT:GFP vs. R6/1:GFP	0.2465
(18 weeks of age)	wt-Foxp2	98.69	11.82	6	Genotype effect	F (1, 24) = 8.028, P=0.0092	WT:GFP vs. R6/1:Foxp2	0.0949
	R6/1-GFP	82.04	4.902	6	Treatment effect	F (1, 24) = 0,1423, P=0.7035	WT:Foxp2 vs. R6/1:GFP	0.3842
	R6/1-Foxp2	78.11	5.443	7			WT:Foxp2 vs. R6/1:Foxp2	0.1869
							R6/1:GFP vs. R6/1:Foxp2	0.9782

## Sheet: Supplementary figure 3
PANEL A
Experiment	Group	Nº spines	Kolmogorov-Sirnof test	D value	p value
Spine head diameter in MSNs	wt-GFP	403	WT:GFP vs. R6/1:GFP	0.1533	0.0002
(18 weeks of age)	wt-Foxp2	417	WT:GFP vs. R6/1:Foxp2	0.082	0.1099
	R6/1-GFP	394	WT:Foxp2 vs. WT:GFP	0.1309	0.0018
	R6/1-Foxp2	453
PANEL B
Experiment	Group	Nº spines	Kolmogorov-Sirnof test	D value	p value
Spine length in MSNs	wt-GFP	427	WT:GFP vs. R6/1:GFP	0.1154	0.6349
(18 weeks of age)	wt-Foxp2	505	WT:GFP vs. R6/1:Foxp2	0.0507	0.1099
	R6/1-GFP	433
	R6/1-Foxp2	437
PANEL C
Experiment	Group	Nº spines	Kolmogorov-Sirnof test	D value	p value
Spine head diameter in Stellate neurons	wt-GFP	381	WT:GFP vs. R6/1:GFP	0.3708	<0.0001
(18 weeks of age)	wt-Foxp2	335	WT:GFP vs. R6/1:Foxp2	0.0658	0.4127
	R6/1-GFP	297
	R6/1-Foxp2	344
PANEL D
Experiment	Group		Kolmogorov-Sirnof test	D value	p value
Spine length in Stellate neurons	wt-GFP	356	WT:GFP vs. R6/1:GFP	0.1731	0.0187
(18 weeks of age)	wt-Foxp2	347	WT:GFP vs. R6/1:Foxp2	0.1878	<0.0001
	R6/1-GFP	319
	R6/1-Foxp2	354

[truncated: 2 more sheets: Supplementary figure 4, Supplmentary figure 5]
